# Supplementary material for: The genus Coprinellus (Basidiomycota; Agaricales) in Pakistan with the description of four new species
Source: MycoKeys. 2018 Sep 11;(39):41–61. doi: 10.3897/mycokeys.39.26743 (PMC6160792; doi:10.3897/mycokeys.39.26743)
Supplement: XML Treatment for Coprinellus campanulatus [file mycokeys.39.26743-treatment1.xml]

<!DOCTYPE tp:taxon-treatment
  PUBLIC "-//TaxonX//DTD Taxonomic Treatment Publishing DTD v0 20100105//EN" "tax-treatment-NSO.dtd">
<tp:taxon-treatment xmlns:tp="http://www.plazi.org/taxpub"><tp:treatment-meta><kwd-group><label>Taxon classification</label><kwd><named-content xmlns:xlink="http://www.w3.org/1999/xlink" content-type="kingdom">Fungi</named-content></kwd><kwd><named-content xmlns:xlink="http://www.w3.org/1999/xlink" content-type="order">Agaricales</named-content></kwd><kwd><named-content xmlns:xlink="http://www.w3.org/1999/xlink" content-type="family">Psathyrellaceae</named-content></kwd></kwd-group><mixed-citation publication-type="journal"><person-group><name><surname>Hussain</surname><given-names>Shah</given-names></name><name><surname>Usman</surname><given-names>Muhammad</given-names></name><name><surname>Afshan</surname><given-names>Najam-ul-Sehar</given-names></name><name><surname>Ahmad</surname><given-names>Habib</given-names></name><name><surname>Khan</surname><given-names>Junaid</given-names></name><name><surname>Khalid</surname><given-names>Abdul Nasir</given-names></name></person-group><article-title>The genus <italic><tp:taxon-name><tp:taxon-name-part taxon-name-part-type="genus" reg="Coprinellus">Coprinellus</tp:taxon-name-part></tp:taxon-name></italic> (<tp:taxon-name><tp:taxon-name-part taxon-name-part-type="phylum">Basidiomycota</tp:taxon-name-part></tp:taxon-name>; <tp:taxon-name><tp:taxon-name-part taxon-name-part-type="order">Agaricales</tp:taxon-name-part></tp:taxon-name>) in Pakistan with the description of four new species</article-title><source>MycoKeys</source><day>11</day><month>9</month><year>2018</year><volume>2018</volume><issue>39</issue><fpage>41</fpage><lpage>61</lpage><pub-id pub-id-type="doi">10.3897/mycokeys.39.26743</pub-id></mixed-citation></tp:treatment-meta><tp:nomenclature><tp:taxon-name>
              <tp:taxon-name-part taxon-name-part-type="genus" reg="Coprinellus">Coprinellus</tp:taxon-name-part>
              <tp:taxon-name-part taxon-name-part-type="species" reg="campanulatus">campanulatus</tp:taxon-name-part>
              <object-id xmlns:xlink="http://www.w3.org/1999/xlink" content-type="mycobank" xlink:type="simple">MB825477</object-id>
            </tp:taxon-name><tp:taxon-authority>Hussain &amp; Ahmad</tp:taxon-authority><tp:taxon-status xmlns:xlink="http://www.w3.org/1999/xlink" xlink:type="simple">sp. nov.</tp:taxon-status><xref ref-type="fig" rid="F1">Figures 1E</xref><xref ref-type="fig" rid="F4">and 4</xref></tp:nomenclature><tp:treatment-sec sec-type="diagnosis" id="SECID0EMVAE"><title>Diagnosis.</title><p>The diagnostic features of <italic><tp:taxon-name><tp:taxon-name-part taxon-name-part-type="genus" reg="Coprinellus">Coprinellus</tp:taxon-name-part><tp:taxon-name-part taxon-name-part-type="species" reg="campanulatus">campanulatus</tp:taxon-name-part></tp:taxon-name></italic> are: campanulate pileus with greyish-olive tinge, surface with glistening clusters of micaceous veil at maturity, dark yellowish-brown centre, basidiospores 8.0–10.5 × 5.5–6.5 × 4.5–5.5 µm, spores mitriform in face view and cylindrical to amygdaliform in side view.</p></tp:treatment-sec><tp:treatment-sec sec-type="material" id="SECID0E4VAE"><title>Type.</title><p>PAKISTAN: <bold>Khyber Pakhtunkhwa</bold>, Qaldara, Dargai, Malakand, 480 m alt., gregarious on wood chip, 14 Aug 2014, <italic>S. Hussain</italic>, SH144 (<named-content xmlns:xlink="http://www.w3.org/1999/xlink" content-type="dwc:institutional_code" xlink:type="simple">LAH</named-content>-SH-144, holotype); GenBank accession <abbrev xmlns:xlink="http://www.w3.org/1999/xlink" xlink:title="internal transcribed spacer" id="ABBRID0ELWAE" xlink:type="simple">ITS</abbrev>: <ext-link xmlns:xlink="http://www.w3.org/1999/xlink" ext-link-type="gen" xlink:href="MH753667" xlink:type="simple">MH753667</ext-link>.</p></tp:treatment-sec><tp:treatment-sec sec-type="etymology" id="SECID0EPWAE"><title>Etymology.</title><p>The epithet “<italic>campanulatus</italic>” (Latin) refers to the campanulate shape of the pileus of this species.</p></tp:treatment-sec><tp:treatment-sec sec-type="description" id="SECID0E6WAE"><title>Macroscopic characters.</title><p>Pileus at young stage 3–8 × 3–7 mm, ovoid to parabolic, light orange-yellow (7.5YR 9/8) to pale orange-yellow (7.5YR 9/4), surface pruinose; at mature stage 25–40 × 10–15 mm, pulvinate to campanulate, light greyish-olive (10Y 5/2) to greyish-olive (5Y 3/2), centre slightly campanulate, strong yellowish-brown (10YR 4/8) to dark yellowish-brown (10YR 1/2); surface finely furfuraceous to granulose, with clusters of micaceous-glistening veil, bright white, plicate from near centre to margin; context membranous to submembranous. Lamellae adnexed, narrow, with fimbriate edge, crowded with 1–4 series of lamellulae, pale orange-yellow (7.5YR 9/4) at young stage, dark yellowish-brown at maturity (10YR 2/2). Stipe 70–100 × 3–7 mm, equal, white, surface smooth, context hollow. Annulus absent with a membranous layer at the base. Odour pungent. Not tasted.</p></tp:treatment-sec><tp:treatment-sec sec-type="description" id="SECID0EEXAE"><title>Microscopic characters.</title><p>Basidiospores (7.0–)8.0–10.5(–11.5) × (5.0–)5.5–6.5(–7.0) × (4.0–)4.5–5.5(–6.0) µm, on average 9.4 × 5.7 × 5.1 µm, Q<sub>1</sub> = 1.6, Q<sub>2</sub> = 1.8, av. Q = 1.7; in face view mitrifrom, triangular to ellipsoid; in side view cylindrical, amygdaliform to ellipsoid; dark brown to blackish in KOH, smooth, thick-walled, with truncate base, apiculus visible, germ-pore 1.5–2.5 µm wide, central, prominent, pale to hyaline. Basidia 19–29 × 7–10 µm, cylindrical, clavate to subclavate, hyaline, 4-spored. Cheilocystidia 36–47 × 35–45 µm, globose to subglobose, hyaline, abundant. Pleurocystidia absent. Pileipellis an epithelium of loosely arranged globose to subglobose or ellipsoid, hyaline to light olive, thin-walled elements, 30–80 × 25–60 µm. Veil composed of globose to subglobose cells, 50–90 µm diam., slightly thick-walled, yellowish-brown in KOH. Caulocystidia absent. Clamp connections rarely present.</p></tp:treatment-sec><tp:treatment-sec sec-type="habitat" id="SECID0EOXAE"><title>Habitat and distribution.</title><p>Gregarious on woody litter under <italic><tp:taxon-name><tp:taxon-name-part taxon-name-part-type="genus" reg="Morus">Morus</tp:taxon-name-part><tp:taxon-name-part taxon-name-part-type="species" reg="alba">alba</tp:taxon-name-part></tp:taxon-name></italic>, so far only known from lowland northern Pakistan.</p></tp:treatment-sec><tp:treatment-sec sec-type="material" id="SECID0E6XAE"><title>Additional specimens examined.</title><p>PAKISTAN: Khyber Pakhtunkhwa, Malakand, Qaldara, on woody pasture, 14 August 2014, <italic>S. Hussain</italic>, SH144 (<abbrev xmlns:xlink="http://www.w3.org/1999/xlink" xlink:title="Herbarium of University of Swat, Swat, Pakistan" id="ABBRID0EHYAE" xlink:type="simple">SWAT</abbrev> SHP144).</p></tp:treatment-sec><tp:treatment-sec sec-type="comments" id="SECID0ELYAE"><title>Comments.</title><p>The main distinguishing features of <italic><tp:taxon-name><tp:taxon-name-part taxon-name-part-type="genus" reg="Coprinellus">Coprinellus</tp:taxon-name-part><tp:taxon-name-part taxon-name-part-type="species" reg="campanulatus">campanulatus</tp:taxon-name-part></tp:taxon-name></italic> are: campanulate pileus with greyish-olive tinge, dark yellowish-brown centre, veil on pileus in the form of micaceous-glistening clusters which are composed of globose to subglobose cells and basidiospores 8.0–10.5 × 5.5–6.5 × 4.5–5.5 µm, spores mitriform in face view and cylindrical to amygdaliform in side view. Based on veil anatomy, <italic><tp:taxon-name><tp:taxon-name-part taxon-name-part-type="genus" reg="Coprinellus">Co.</tp:taxon-name-part><tp:taxon-name-part taxon-name-part-type="species" reg="campanulatus">campanulatus</tp:taxon-name-part></tp:taxon-name></italic> belongs in sect. <tp:taxon-name><tp:taxon-name-part taxon-name-part-type="section" reg="Micacei">Micacei</tp:taxon-name-part></tp:taxon-name>. <italic><tp:taxon-name><tp:taxon-name-part taxon-name-part-type="genus" reg="Coprinellus">Coprinellus</tp:taxon-name-part><tp:taxon-name-part taxon-name-part-type="species" reg="micaceus">micaceus</tp:taxon-name-part></tp:taxon-name></italic> and <italic><tp:taxon-name><tp:taxon-name-part taxon-name-part-type="genus" reg="Coprinus">Co.</tp:taxon-name-part><tp:taxon-name-part taxon-name-part-type="species" reg="truncorum">truncorum</tp:taxon-name-part></tp:taxon-name></italic> are most closely related to <italic><tp:taxon-name><tp:taxon-name-part taxon-name-part-type="genus" reg="Coprinellus">Co.</tp:taxon-name-part><tp:taxon-name-part taxon-name-part-type="species" reg="campanulatus">campanulatus</tp:taxon-name-part></tp:taxon-name></italic> amongst the species sampled for our phylogenetic analyses. The new species <italic><tp:taxon-name><tp:taxon-name-part taxon-name-part-type="genus" reg="Coprinellus">Co.</tp:taxon-name-part><tp:taxon-name-part taxon-name-part-type="species" reg="campanulatus">campanulatus</tp:taxon-name-part></tp:taxon-name></italic> with pulvinate to campanulate pileus can be differentiated from <italic><tp:taxon-name><tp:taxon-name-part taxon-name-part-type="genus" reg="Coprinellus">Co.</tp:taxon-name-part><tp:taxon-name-part taxon-name-part-type="species" reg="micaceus">micaceus</tp:taxon-name-part></tp:taxon-name></italic> and <italic><tp:taxon-name><tp:taxon-name-part taxon-name-part-type="genus" reg="Coprinus">Co.</tp:taxon-name-part><tp:taxon-name-part taxon-name-part-type="species" reg="truncorum">truncorum</tp:taxon-name-part></tp:taxon-name></italic>, which have broadly convex pilei. At maturity, the pileus is light brown in <italic><tp:taxon-name><tp:taxon-name-part taxon-name-part-type="genus" reg="Coprinellus">Co.</tp:taxon-name-part><tp:taxon-name-part taxon-name-part-type="species" reg="micaceus">micaceus</tp:taxon-name-part></tp:taxon-name></italic> and <italic><tp:taxon-name><tp:taxon-name-part taxon-name-part-type="genus" reg="Coprinus">Co.</tp:taxon-name-part><tp:taxon-name-part taxon-name-part-type="species" reg="truncorum">truncorum</tp:taxon-name-part></tp:taxon-name></italic> when compared to <italic><tp:taxon-name><tp:taxon-name-part taxon-name-part-type="genus" reg="Coprinellus">Co.</tp:taxon-name-part><tp:taxon-name-part taxon-name-part-type="species" reg="campanulatus">campanulatus</tp:taxon-name-part></tp:taxon-name></italic> with greyish-olive pileus. On basis of spore morphology, <italic><tp:taxon-name><tp:taxon-name-part taxon-name-part-type="genus" reg="Coprinellus">Co.</tp:taxon-name-part><tp:taxon-name-part taxon-name-part-type="species" reg="campanulatus">campanulatus</tp:taxon-name-part></tp:taxon-name></italic> can be differentiated from <italic><tp:taxon-name><tp:taxon-name-part taxon-name-part-type="genus" reg="Coprinellus">Co.</tp:taxon-name-part><tp:taxon-name-part taxon-name-part-type="species" reg="micaceus">micaceus</tp:taxon-name-part></tp:taxon-name></italic>. Basidiospores in <!--PageBreak--><italic><tp:taxon-name><tp:taxon-name-part taxon-name-part-type="genus" reg="Coprinellus">Co.</tp:taxon-name-part><tp:taxon-name-part taxon-name-part-type="species" reg="micaceus">micaceus</tp:taxon-name-part></tp:taxon-name></italic> are slightly smaller (6.5–10.0 × 4.5–7 µm), lacrimiform to submitriform or mitriform in face view, conical towards base (<xref ref-type="bibr" rid="B10">Keirle et al. 2004</xref>, <xref ref-type="bibr" rid="B31">Uljé 2005</xref>). In <italic><tp:taxon-name><tp:taxon-name-part taxon-name-part-type="genus" reg="Coprinellus">Co.</tp:taxon-name-part><tp:taxon-name-part taxon-name-part-type="species" reg="micaceus">micaceus</tp:taxon-name-part></tp:taxon-name></italic>, voluminous, broadly clavate, (sub)globose to ellipsoid pleurocystidia up to 150 × 70 µm are present, in <italic><tp:taxon-name><tp:taxon-name-part taxon-name-part-type="genus" reg="Coprinellus">Co.</tp:taxon-name-part><tp:taxon-name-part taxon-name-part-type="species" reg="campanulatus">campanulatus</tp:taxon-name-part></tp:taxon-name></italic> pleurocystidia are absent. Also, in <italic><tp:taxon-name><tp:taxon-name-part taxon-name-part-type="genus" reg="Coprinellus">C.</tp:taxon-name-part><tp:taxon-name-part taxon-name-part-type="species" reg="micaceus">micaceus</tp:taxon-name-part></tp:taxon-name></italic>, caulocystidia are abundant, in <italic><tp:taxon-name><tp:taxon-name-part taxon-name-part-type="genus" reg="Coprinellus">Co.</tp:taxon-name-part><tp:taxon-name-part taxon-name-part-type="species" reg="campanulatus">campanulatus</tp:taxon-name-part></tp:taxon-name></italic> absent. Spores of <italic><tp:taxon-name><tp:taxon-name-part taxon-name-part-type="genus" reg="Coprinus">Co.</tp:taxon-name-part><tp:taxon-name-part taxon-name-part-type="species" reg="truncorum">truncorum</tp:taxon-name-part></tp:taxon-name></italic> are 8.5–9.0 × 5.5–6 µm, ellipsoid in all views, not distinctly lentiform, with very broad central to slightly eccentric germ pore, broadly rounded apex, not truncate, smooth, dark grey to grey brown or black (<xref ref-type="bibr" rid="B10">Keirle et al. 2004</xref>, <xref ref-type="bibr" rid="B31">Uljé 2005</xref>).</p><fig id="F1" position="float" orientation="portrait"><label>Figure 1.</label><caption><p>Basidiomata of species of <italic><tp:taxon-name><tp:taxon-name-part taxon-name-part-type="genus" reg="Coprinellus">Coprinellus</tp:taxon-name-part></tp:taxon-name></italic>. <bold>A–B</bold><italic><tp:taxon-name><tp:taxon-name-part taxon-name-part-type="genus" reg="Coprinellus">Coprinellus</tp:taxon-name-part><tp:taxon-name-part taxon-name-part-type="species" reg="disseminates-similis">disseminates-similis</tp:taxon-name-part></tp:taxon-name></italic> (holotype SHCr3W) <bold>C–D</bold><italic><tp:taxon-name><tp:taxon-name-part taxon-name-part-type="genus" reg="Coprinellus">Coprinellus</tp:taxon-name-part><tp:taxon-name-part taxon-name-part-type="species" reg="tenuis">tenuis</tp:taxon-name-part></tp:taxon-name></italic> (holotype SHP10) <bold>E</bold><italic><tp:taxon-name><tp:taxon-name-part taxon-name-part-type="genus" reg="Coprinellus">Coprinellus</tp:taxon-name-part><tp:taxon-name-part taxon-name-part-type="species" reg="campanulatus">campanulatus</tp:taxon-name-part></tp:taxon-name></italic> (holotype SH144). The arrow shows remnants of membranous annulus. Scale bars: 20 mm.</p></caption><graphic xmlns:xlink="http://www.w3.org/1999/xlink" xlink:href="mycokeys-39-041-g001.jpg" position="float" orientation="portrait" xlink:type="simple" id="oo_228111.jpg"/></fig><!--PageBreak--></tp:treatment-sec><tp:treatment-sec><!--Section generated to contain objects referenced in tp:taxon-treatment.--><fig id="F4" position="float" orientation="portrait"><label>Figure 4.</label><caption><p>Line drawing of anatomical characters of <italic><tp:taxon-name><tp:taxon-name-part taxon-name-part-type="genus" reg="Coprinellus">Coprinellus</tp:taxon-name-part><tp:taxon-name-part taxon-name-part-type="species" reg="campanulatus">campanulatus</tp:taxon-name-part></tp:taxon-name></italic><bold>A</bold> Basidiospores <bold>B</bold> Basidia <bold>C</bold> Cheilocystidia <bold>D</bold> Pileipellis <bold>E</bold> Veil elements. Scale bars: 10 µm (<bold>A</bold>), 20 µm (<bold>B–E</bold>).</p></caption><graphic xmlns:xlink="http://www.w3.org/1999/xlink" xlink:href="mycokeys-39-041-g004.jpg" position="float" orientation="portrait" xlink:type="simple" id="oo_228115.jpg"/></fig></tp:treatment-sec><ref-list><ref id="B10"><mixed-citation xmlns:xlink="http://www.w3.org/1999/xlink" xlink:type="simple"><person-group><name name-style="western"><surname>Keirle</surname><given-names>MR</given-names></name><name name-style="western"><surname>Hemmes</surname><given-names>DE</given-names></name><name name-style="western"><surname>Desjardin</surname><given-names>DE</given-names></name></person-group> (<year>2004</year>) <article-title><tp:taxon-name><tp:taxon-name-part taxon-name-part-type="order">Agaricales</tp:taxon-name-part></tp:taxon-name> of the Hawaiian Islands. 8. <tp:taxon-name><tp:taxon-name-part taxon-name-part-type="family">Agaricaceae</tp:taxon-name-part></tp:taxon-name>: <italic><tp:taxon-name><tp:taxon-name-part taxon-name-part-type="genus">Coprinus</tp:taxon-name-part></tp:taxon-name></italic> and <italic><tp:taxon-name><tp:taxon-name-part taxon-name-part-type="genus">Podaxis</tp:taxon-name-part></tp:taxon-name></italic>; <tp:taxon-name><tp:taxon-name-part taxon-name-part-type="genus">Psathyrellaceae</tp:taxon-name-part></tp:taxon-name>: <italic><tp:taxon-name><tp:taxon-name-part taxon-name-part-type="genus">Coprinopsis</tp:taxon-name-part></tp:taxon-name></italic>, <italic><tp:taxon-name><tp:taxon-name-part taxon-name-part-type="genus">Coprinellus</tp:taxon-name-part></tp:taxon-name></italic> and <italic><tp:taxon-name><tp:taxon-name-part taxon-name-part-type="genus">Parasola</tp:taxon-name-part></tp:taxon-name></italic>.</article-title><source>Fungal Diversity</source><volume>15</volume>(<issue>3</issue>): <fpage>33</fpage>–<lpage>124</lpage>.</mixed-citation></ref><ref id="B31"><mixed-citation xmlns:xlink="http://www.w3.org/1999/xlink" xlink:type="simple"><person-group><name name-style="western"><surname>Uljé</surname><given-names>CB</given-names></name></person-group> (<year>2005</year>) <article-title><italic><tp:taxon-name><tp:taxon-name-part taxon-name-part-type="genus">Coprinus</tp:taxon-name-part></tp:taxon-name></italic>. In: Noordeloos ME, Kuyper TW, Vellinga EC, eds.</article-title><source>Flora <tp:taxon-name>Agaricina</tp:taxon-name> Neerlandica</source><volume>6</volume>: <fpage>22</fpage>–<lpage>109</lpage>.</mixed-citation></ref></ref-list></tp:taxon-treatment>
