# Supplementary material for: The genus Coprinellus (Basidiomycota; Agaricales) in Pakistan with the description of four new species
Source: MycoKeys. 2018 Sep 11;(39):41–61. doi: 10.3897/mycokeys.39.26743 (PMC6160792; doi:10.3897/mycokeys.39.26743)
Supplement: XML Treatment for Coprinellus disseminatus-similis [file mycokeys.39.26743-treatment2.xml]

<!DOCTYPE tp:taxon-treatment
  PUBLIC "-//TaxonX//DTD Taxonomic Treatment Publishing DTD v0 20100105//EN" "tax-treatment-NSO.dtd">
<tp:taxon-treatment xmlns:tp="http://www.plazi.org/taxpub"><tp:treatment-meta><kwd-group><label>Taxon classification</label><kwd><named-content xmlns:xlink="http://www.w3.org/1999/xlink" content-type="kingdom">Fungi</named-content></kwd><kwd><named-content xmlns:xlink="http://www.w3.org/1999/xlink" content-type="order">Agaricales</named-content></kwd><kwd><named-content xmlns:xlink="http://www.w3.org/1999/xlink" content-type="family">Psathyrellaceae</named-content></kwd></kwd-group><mixed-citation publication-type="journal"><person-group><name><surname>Hussain</surname><given-names>Shah</given-names></name><name><surname>Usman</surname><given-names>Muhammad</given-names></name><name><surname>Afshan</surname><given-names>Najam-ul-Sehar</given-names></name><name><surname>Ahmad</surname><given-names>Habib</given-names></name><name><surname>Khan</surname><given-names>Junaid</given-names></name><name><surname>Khalid</surname><given-names>Abdul Nasir</given-names></name></person-group><article-title>The genus <italic><tp:taxon-name><tp:taxon-name-part taxon-name-part-type="genus" reg="Coprinellus">Coprinellus</tp:taxon-name-part></tp:taxon-name></italic> (<tp:taxon-name><tp:taxon-name-part taxon-name-part-type="phylum">Basidiomycota</tp:taxon-name-part></tp:taxon-name>; <tp:taxon-name><tp:taxon-name-part taxon-name-part-type="order">Agaricales</tp:taxon-name-part></tp:taxon-name>) in Pakistan with the description of four new species</article-title><source>MycoKeys</source><day>11</day><month>9</month><year>2018</year><volume>2018</volume><issue>39</issue><fpage>41</fpage><lpage>61</lpage><pub-id pub-id-type="doi">10.3897/mycokeys.39.26743</pub-id></mixed-citation></tp:treatment-meta><tp:nomenclature><tp:taxon-name>
              <tp:taxon-name-part taxon-name-part-type="genus" reg="Coprinellus">Coprinellus</tp:taxon-name-part>
              <tp:taxon-name-part taxon-name-part-type="species" reg="disseminatus-similis">disseminatus-similis</tp:taxon-name-part>
              <object-id xmlns:xlink="http://www.w3.org/1999/xlink" content-type="mycobank" xlink:type="simple">MB825478</object-id>
            </tp:taxon-name><tp:taxon-authority>Hussain</tp:taxon-authority><tp:taxon-status xmlns:xlink="http://www.w3.org/1999/xlink" xlink:type="simple">sp. nov.</tp:taxon-status><xref ref-type="fig" rid="F1">Figures 1A–B</xref><xref ref-type="fig" rid="F5">and 5</xref><!--PageBreak--></tp:nomenclature><tp:treatment-sec sec-type="diagnosis" id="SECID0EIDAG"><title>Diagnosis.</title><p>The most important features of <italic><tp:taxon-name><tp:taxon-name-part taxon-name-part-type="genus" reg="Coprinellus">Co.</tp:taxon-name-part><tp:taxon-name-part taxon-name-part-type="species" reg="disseminatus-similis">disseminatus-similis</tp:taxon-name-part></tp:taxon-name></italic> are: pileus parabolic to campanulate, greyish-brown, with umbonate centre; surface pruinose to pulverulent, with sparse micaceous-glistening veil, bright white, deeply plicate from centre to margin; basidiospores 8.0–9.0 × 5.0–5.5 × 4.5–5.5 µm, in face view ellipsoid to cylindrical or obovoid, in side view ellipsoid to amygdaliform, smooth, thick-walled, with truncate base, germ-pore central, 0.5–1.0 µm wide.</p></tp:treatment-sec><tp:treatment-sec sec-type="material" id="SECID0EZDAG"><title>Type.</title><p>PAKISTAN: Khyber Pakhtunkhwa, Malakand, Sarogai, 450 m alt., gregarious on wood chips, 23 Sept 2014, <italic>S. Hussain</italic>, SHCr3w (<abbrev xmlns:xlink="http://www.w3.org/1999/xlink" xlink:title="Herbarium of University of Swat, Swat, Pakistan" id="ABBRID0EBEAG" xlink:type="simple">SWAT</abbrev>-SHCr3w, holotype); GenBank accession <abbrev xmlns:xlink="http://www.w3.org/1999/xlink" xlink:title="internal transcribed spacer" id="ABBRID0EFEAG" xlink:type="simple">ITS</abbrev>: <ext-link xmlns:xlink="http://www.w3.org/1999/xlink" ext-link-type="gen" xlink:href="MH753670" xlink:type="simple">MH753670</ext-link>.</p></tp:treatment-sec><tp:treatment-sec sec-type="etymology" id="SECID0EJEAG"><title>Etymology.</title><p>
              “<italic>Similis</italic>” (Latin) meaning like, referring to the similarity of the new species to <italic><tp:taxon-name><tp:taxon-name-part taxon-name-part-type="genus" reg="Coprinellus">Coprinellus</tp:taxon-name-part><tp:taxon-name-part taxon-name-part-type="species" reg="disseminatus">disseminatus</tp:taxon-name-part></tp:taxon-name></italic>.</p></tp:treatment-sec><tp:treatment-sec sec-type="description" id="SECID0EBFAG"><title>Macroscopic characters.</title><p>Pileus at young stage cylindrical and closed, 3–5 × 3–7 mm, whitish to light greyish (2.5Y 7/4), surface pruinose, slightly plicate toward margin; at mature stage 15−20 × 20 mm, parabolic to campanulate to umbonate, light greyish-brown (7.5YR 6/2) to greyish-yellowish-brown (7.5YR 6/2); with umbonate centre, in old specimens centre papillate, centre moderate orange (2.5YR 6/8) to brownish-orange (2.5YR 5/8); surface pruinose to pulverulent, with sparse micaceous-glistening veil, bright white, deeply plicate from centre to margin; context membranous. Lamellae sinuate to uncinate, distant with 0–2 lamellulae, initially white, fading with age and dark greyish-brown at maturity. Stipe 20−40 × 1 mm, equal, central, white, surface pruinose to pulverulent with sparse micaceous-glistening veil, context hollow, annulus absent. Odour pungent, not tasted.</p></tp:treatment-sec><tp:treatment-sec sec-type="description" id="SECID0EGFAG"><title>Microscopic characters.</title><p>Basidiospores (7.5–)8.0–9.0(–9.5) × (4.5–)5.0–5.5(–6.0) × (4.0–)4.5–5.5(–6.0) µm, on average 8.5 × 5.2 × 4.9 µm, Q<sub>1</sub> = 1.53–1.7, Q<sub>2</sub> = 1.7–1.9, av. Q = 1.6; in face view, ellipsoid to cylindrical or obovoid, in side view, ellipsoid to amygdaliform, dark brown to blackish in KOH, smooth, thick-walled, with truncate base, germ-pore central, 0.5–1.0 µm wide. Basidia 26−30 × 7−10 µm, clavate to cylindrical, 2 to 4−spored, hyaline. Cheilocystidia 70−165 × 11−15 µm, cylindrical, narrowly clavate to narrowly utriform, some with subcapitate apex, abundant, smooth, hyaline. Pleurocystidia absent. Pileipellis a loosely arranged euhymeniderm with narrowly utriform to utriform pileocystidia, 118−165 × 23−28 µm, light-brownish to hyaline, smooth. Veil elements 20–40 µm, globose to subglobose, greyish-brown, smooth. Clamp connection not observed.</p></tp:treatment-sec><tp:treatment-sec sec-type="habitat" id="SECID0EQFAG"><title>Habitat and distribution.</title><p>Gregarious on leaf litter under <italic><tp:taxon-name><tp:taxon-name-part taxon-name-part-type="genus" reg="Populus">Populus</tp:taxon-name-part><tp:taxon-name-part taxon-name-part-type="species" reg="alba">alba</tp:taxon-name-part></tp:taxon-name></italic> and <italic><tp:taxon-name><tp:taxon-name-part taxon-name-part-type="genus" reg="Morus">Morus</tp:taxon-name-part><tp:taxon-name-part taxon-name-part-type="species" reg="alba">alba</tp:taxon-name-part></tp:taxon-name></italic>, so far only known from lowland northern Pakistan.</p></tp:treatment-sec><tp:treatment-sec sec-type="material" id="SECID0EMGAG"><title>Additional specimens examined.</title><p>PAKISTAN. Khyber Pakhtunkhwa: Malakand, Sarogai, on leaf litter under <italic><tp:taxon-name><tp:taxon-name-part taxon-name-part-type="genus" reg="Populus">Populus</tp:taxon-name-part><tp:taxon-name-part taxon-name-part-type="species" reg="alba">alba</tp:taxon-name-part></tp:taxon-name></italic> and <italic><tp:taxon-name><tp:taxon-name-part taxon-name-part-type="genus" reg="Morus">Morus</tp:taxon-name-part><tp:taxon-name-part taxon-name-part-type="species" reg="alba">alba</tp:taxon-name-part></tp:taxon-name></italic>, 22 Sept 2014, <italic>S. Hussain</italic>, SH-Cr3-b (<abbrev xmlns:xlink="http://www.w3.org/1999/xlink" xlink:title="Herbarium of University of Swat, Swat, Pakistan" id="ABBRID0EKHAG" xlink:type="simple">SWAT</abbrev> SH-Cr3-b).</p></tp:treatment-sec><tp:treatment-sec sec-type="comments" id="SECID0EOHAG"><title>Comments.</title><p>The new species would be placed in sect. <tp:taxon-name><tp:taxon-name-part taxon-name-part-type="section" reg="Setulosi">Setulosi</tp:taxon-name-part></tp:taxon-name> because of its pileocystidia. However, as with <italic><tp:taxon-name><tp:taxon-name-part taxon-name-part-type="genus" reg="Coprinellus">Co.</tp:taxon-name-part><tp:taxon-name-part taxon-name-part-type="species" reg="disseminatus">disseminatus</tp:taxon-name-part></tp:taxon-name></italic>, which it resembles and is close to in the molecular phylogram, <italic><tp:taxon-name><tp:taxon-name-part taxon-name-part-type="genus" reg="Coprinellus">Co.</tp:taxon-name-part><tp:taxon-name-part taxon-name-part-type="species" reg="disseminatus-similis">disseminatus-similis</tp:taxon-name-part></tp:taxon-name></italic> falls in a clade along with members of section <tp:taxon-name><tp:taxon-name-part taxon-name-part-type="section" reg="Micacei">Micacei</tp:taxon-name-part></tp:taxon-name> that lack such pileocystidia, underlining the need to update the formal description of the sections. Both these species share basidiospore morphology. However, they differ on the basis of: (i) pileus shape and colour, (ii) cheilocystidia and (iii) pileocystidia and veil anatomy. In <italic><tp:taxon-name><tp:taxon-name-part taxon-name-part-type="genus" reg="Coprinellus">Co.</tp:taxon-name-part><tp:taxon-name-part taxon-name-part-type="species" reg="disseminatus">disseminatus</tp:taxon-name-part></tp:taxon-name></italic>, initially the pileus is (sub)globose or ovoid, then hemispherical or obtusely conical to convex, rarely flat, the fruit bodies often form in very large groups and are initially very pale, almost white, darkening as the spores mature; cheilocystidia are absent along most of the gill edge; pileocystidia are lageniform with cylindrical neck and rounded, rarely subcapitate, apex and large 50–200 × 15–24 µm; and veil elements are globose to subglobose, generally with golden brown incrustations (<xref ref-type="bibr" rid="B30">Uljé and Bas 1991</xref>, <xref ref-type="bibr" rid="B31">Uljé 2005</xref>). In <italic><tp:taxon-name><tp:taxon-name-part taxon-name-part-type="genus" reg="Coprinellus">Co.</tp:taxon-name-part><tp:taxon-name-part taxon-name-part-type="species" reg="disseminatus-similis">disseminatus-similis</tp:taxon-name-part></tp:taxon-name></italic>, at young stage, the pileus is cylindrical and closed, parabolic to campanulate to umbonate at mature stage, with papillate centre in some old specimens; cheilocystidia are large (70−165 × 11−15 µm), narrowly clavate to narrowly utriform, some with subcapitate apex; pileocystidia are narrowly utriform to utriform; and veil elements are globose to subglobose and smooth. Using <abbrev xmlns:xlink="http://www.w3.org/1999/xlink" xlink:title="Maximum Likelihood" id="ABBRID0EUJAG" xlink:type="simple">ML</abbrev> and Bayesian analyses, <italic><tp:taxon-name><tp:taxon-name-part taxon-name-part-type="genus" reg="Coprinellus">Coprinellus</tp:taxon-name-part><tp:taxon-name-part taxon-name-part-type="species" reg="verrucispermus">verrucispermus</tp:taxon-name-part></tp:taxon-name></italic> (Joss. &amp; Enderle) Redhead, Vilgalys &amp; Moncalvo is another species close to <italic><tp:taxon-name><tp:taxon-name-part taxon-name-part-type="genus" reg="Coprinellus">Co.</tp:taxon-name-part><tp:taxon-name-part taxon-name-part-type="species" reg="disseminatus-similis">disseminatus-similis</tp:taxon-name-part></tp:taxon-name></italic>. Spores in <italic><tp:taxon-name><tp:taxon-name-part taxon-name-part-type="genus" reg="Coprinellus">Co.</tp:taxon-name-part><tp:taxon-name-part taxon-name-part-type="species" reg="verrucispermus">verrucispermus</tp:taxon-name-part></tp:taxon-name></italic> are substantially larger (11.0–14.5 × 7.0–9.0 µm), ellipsoid to slightly amygdaliform, chestnut brown, apiculus slight, warty with perisporial sac and central germ pore (<xref ref-type="bibr" rid="B30">Uljé and Bas 1991</xref>, <xref ref-type="bibr" rid="B10">Keirle et al. 2004</xref>).</p></tp:treatment-sec><tp:treatment-sec><!--Section generated to contain objects referenced in tp:taxon-treatment.--><fig id="F1" position="float" orientation="portrait"><label>Figure 1.</label><caption><p>Basidiomata of species of <italic><tp:taxon-name><tp:taxon-name-part taxon-name-part-type="genus" reg="Coprinellus">Coprinellus</tp:taxon-name-part></tp:taxon-name></italic>. <bold>A–B</bold><italic><tp:taxon-name><tp:taxon-name-part taxon-name-part-type="genus" reg="Coprinellus">Coprinellus</tp:taxon-name-part><tp:taxon-name-part taxon-name-part-type="species" reg="disseminates-similis">disseminates-similis</tp:taxon-name-part></tp:taxon-name></italic> (holotype SHCr3W) <bold>C–D</bold><italic><tp:taxon-name><tp:taxon-name-part taxon-name-part-type="genus" reg="Coprinellus">Coprinellus</tp:taxon-name-part><tp:taxon-name-part taxon-name-part-type="species" reg="tenuis">tenuis</tp:taxon-name-part></tp:taxon-name></italic> (holotype SHP10) <bold>E</bold><italic><tp:taxon-name><tp:taxon-name-part taxon-name-part-type="genus" reg="Coprinellus">Coprinellus</tp:taxon-name-part><tp:taxon-name-part taxon-name-part-type="species" reg="campanulatus">campanulatus</tp:taxon-name-part></tp:taxon-name></italic> (holotype SH144). The arrow shows remnants of membranous annulus. Scale bars: 20 mm.</p></caption><graphic xmlns:xlink="http://www.w3.org/1999/xlink" xlink:href="mycokeys-39-041-g001.jpg" position="float" orientation="portrait" xlink:type="simple" id="oo_228111.jpg"/></fig><fig id="F5" position="float" orientation="portrait"><label>Figure 5.</label><caption><p>Line drawing of anatomical characters of <italic><tp:taxon-name><tp:taxon-name-part taxon-name-part-type="genus" reg="Coprinellus">Coprinellus</tp:taxon-name-part><tp:taxon-name-part taxon-name-part-type="species" reg="disseminatus-similis">disseminatus-similis</tp:taxon-name-part></tp:taxon-name></italic><bold>A</bold> Basidiospores <bold>B</bold> Basidia <bold>C</bold> Cheilocystidia <bold>D</bold> Pileipellis with pileocystidia <bold>E</bold> Veil elements. Scale bars: 10 µm (<bold>A</bold>), 20 µm (<bold>B–E</bold>).</p></caption><graphic xmlns:xlink="http://www.w3.org/1999/xlink" xlink:href="mycokeys-39-041-g005.jpg" position="float" orientation="portrait" xlink:type="simple" id="oo_228116.jpg"/></fig></tp:treatment-sec><ref-list><ref id="B30"><mixed-citation xmlns:xlink="http://www.w3.org/1999/xlink" xlink:type="simple"><person-group><name name-style="western"><surname>Uljé</surname><given-names>CB</given-names></name><name name-style="western"><surname>Bas</surname><given-names>C</given-names></name></person-group> (<year>1991</year>) <article-title>Studies in <tp:taxon-name><tp:taxon-name-part taxon-name-part-type="genus">Coprinus</tp:taxon-name-part></tp:taxon-name> II. Subsection <tp:taxon-name><tp:taxon-name-part taxon-name-part-type="subsection">Setulosi</tp:taxon-name-part></tp:taxon-name> of section <tp:taxon-name><tp:taxon-name-part taxon-name-part-type="section">Pseudocoprinus</tp:taxon-name-part></tp:taxon-name></article-title>. <source>Persoonia</source><volume>14</volume>(<issue>3</issue>): <fpage>275</fpage>–<lpage>339</lpage>.</mixed-citation></ref><ref id="B31"><mixed-citation xmlns:xlink="http://www.w3.org/1999/xlink" xlink:type="simple"><person-group><name name-style="western"><surname>Uljé</surname><given-names>CB</given-names></name></person-group> (<year>2005</year>) <article-title><italic><tp:taxon-name><tp:taxon-name-part taxon-name-part-type="genus">Coprinus</tp:taxon-name-part></tp:taxon-name></italic>. In: Noordeloos ME, Kuyper TW, Vellinga EC, eds.</article-title><source>Flora <tp:taxon-name>Agaricina</tp:taxon-name> Neerlandica</source><volume>6</volume>: <fpage>22</fpage>–<lpage>109</lpage>.</mixed-citation></ref><ref id="B10"><mixed-citation xmlns:xlink="http://www.w3.org/1999/xlink" xlink:type="simple"><person-group><name name-style="western"><surname>Keirle</surname><given-names>MR</given-names></name><name name-style="western"><surname>Hemmes</surname><given-names>DE</given-names></name><name name-style="western"><surname>Desjardin</surname><given-names>DE</given-names></name></person-group> (<year>2004</year>) <article-title><tp:taxon-name><tp:taxon-name-part taxon-name-part-type="order">Agaricales</tp:taxon-name-part></tp:taxon-name> of the Hawaiian Islands. 8. <tp:taxon-name><tp:taxon-name-part taxon-name-part-type="family">Agaricaceae</tp:taxon-name-part></tp:taxon-name>: <italic><tp:taxon-name><tp:taxon-name-part taxon-name-part-type="genus">Coprinus</tp:taxon-name-part></tp:taxon-name></italic> and <italic><tp:taxon-name><tp:taxon-name-part taxon-name-part-type="genus">Podaxis</tp:taxon-name-part></tp:taxon-name></italic>; <tp:taxon-name><tp:taxon-name-part taxon-name-part-type="genus">Psathyrellaceae</tp:taxon-name-part></tp:taxon-name>: <italic><tp:taxon-name><tp:taxon-name-part taxon-name-part-type="genus">Coprinopsis</tp:taxon-name-part></tp:taxon-name></italic>, <italic><tp:taxon-name><tp:taxon-name-part taxon-name-part-type="genus">Coprinellus</tp:taxon-name-part></tp:taxon-name></italic> and <italic><tp:taxon-name><tp:taxon-name-part taxon-name-part-type="genus">Parasola</tp:taxon-name-part></tp:taxon-name></italic>.</article-title><source>Fungal Diversity</source><volume>15</volume>(<issue>3</issue>): <fpage>33</fpage>–<lpage>124</lpage>.</mixed-citation></ref></ref-list></tp:taxon-treatment>
