# Supplementary material for: The genus Coprinellus (Basidiomycota; Agaricales) in Pakistan with the description of four new species
Source: MycoKeys. 2018 Sep 11;(39):41–61. doi: 10.3897/mycokeys.39.26743 (PMC6160792; doi:10.3897/mycokeys.39.26743)
Supplement: XML Treatment for Coprinellus pakistanicus [file mycokeys.39.26743-treatment3.xml]

<!DOCTYPE tp:taxon-treatment
  PUBLIC "-//TaxonX//DTD Taxonomic Treatment Publishing DTD v0 20100105//EN" "tax-treatment-NSO.dtd">
<tp:taxon-treatment xmlns:tp="http://www.plazi.org/taxpub"><tp:treatment-meta><kwd-group><label>Taxon classification</label><kwd><named-content xmlns:xlink="http://www.w3.org/1999/xlink" content-type="kingdom">Fungi</named-content></kwd><kwd><named-content xmlns:xlink="http://www.w3.org/1999/xlink" content-type="order">Agaricales</named-content></kwd><kwd><named-content xmlns:xlink="http://www.w3.org/1999/xlink" content-type="family">Psathyrellaceae</named-content></kwd></kwd-group><mixed-citation publication-type="journal"><person-group><name><surname>Hussain</surname><given-names>Shah</given-names></name><name><surname>Usman</surname><given-names>Muhammad</given-names></name><name><surname>Afshan</surname><given-names>Najam-ul-Sehar</given-names></name><name><surname>Ahmad</surname><given-names>Habib</given-names></name><name><surname>Khan</surname><given-names>Junaid</given-names></name><name><surname>Khalid</surname><given-names>Abdul Nasir</given-names></name></person-group><article-title>The genus <italic><tp:taxon-name><tp:taxon-name-part taxon-name-part-type="genus" reg="Coprinellus">Coprinellus</tp:taxon-name-part></tp:taxon-name></italic> (<tp:taxon-name><tp:taxon-name-part taxon-name-part-type="phylum">Basidiomycota</tp:taxon-name-part></tp:taxon-name>; <tp:taxon-name><tp:taxon-name-part taxon-name-part-type="order">Agaricales</tp:taxon-name-part></tp:taxon-name>) in Pakistan with the description of four new species</article-title><source>MycoKeys</source><day>11</day><month>9</month><year>2018</year><volume>2018</volume><issue>39</issue><fpage>41</fpage><lpage>61</lpage><pub-id pub-id-type="doi">10.3897/mycokeys.39.26743</pub-id></mixed-citation></tp:treatment-meta><tp:nomenclature><tp:taxon-name>
              <tp:taxon-name-part taxon-name-part-type="genus" reg="Coprinellus">Coprinellus</tp:taxon-name-part>
              <tp:taxon-name-part taxon-name-part-type="species" reg="pakistanicus">pakistanicus</tp:taxon-name-part>
              <object-id xmlns:xlink="http://www.w3.org/1999/xlink" content-type="mycobank" xlink:type="simple">MB825483</object-id>
            </tp:taxon-name><tp:taxon-authority>Usman &amp; Khalid</tp:taxon-authority><tp:taxon-status xmlns:xlink="http://www.w3.org/1999/xlink" xlink:type="simple">sp. nov.</tp:taxon-status><xref ref-type="fig" rid="F2">Figures 2</xref><xref ref-type="fig" rid="F6">and 6</xref></tp:nomenclature><tp:treatment-sec sec-type="diagnosis" id="SECID0ESMAG"><title>Diagnosis.</title><p>The distinguishing features of <italic><tp:taxon-name><tp:taxon-name-part taxon-name-part-type="genus" reg="Coprinellus">Coprinellus</tp:taxon-name-part><tp:taxon-name-part taxon-name-part-type="species" reg="pakistanicus">pakistanicus</tp:taxon-name-part></tp:taxon-name></italic> are: light yellowish-green to greyish-yellow pileus, surface smooth with sub-membranous context, basidiospores 8.5–11.5 × 6.5–8.0 × 5.5–6.5 µm, on average 10 × 7.4 × 6.2 µm, in face view broadly ellipsoid, obovoid to phaseoliform, in side view ovoid, ellipsoid to obovoid, base not truncate, apiculus visible in side view, germ-pore central.</p></tp:treatment-sec><tp:treatment-sec sec-type="material" id="SECID0EDNAG"><title>Type.</title><p>PAKISTAN: Punjab, Pabbi Forest Park, 286 m alt., 11 Aug 2016, <italic>M. Usman</italic> and <italic>Abdul N. Khalid</italic>, MU37 (Holotype LAH35323); GenBank accession <abbrev xmlns:xlink="http://www.w3.org/1999/xlink" xlink:title="internal transcribed spacer" id="ABBRID0ENNAG" xlink:type="simple">ITS</abbrev>: <ext-link xmlns:xlink="http://www.w3.org/1999/xlink" ext-link-type="gen" xlink:href="MH366736" xlink:type="simple">MH366736</ext-link>.</p></tp:treatment-sec><tp:treatment-sec sec-type="etymology" id="SECID0ERNAG"><title>Etymology.</title><p>The specific epithet “<italic>pakistanicus</italic>” refers to the holotype locality of this species.</p></tp:treatment-sec><tp:treatment-sec sec-type="description" id="SECID0EBOAG"><title>Macroscopic characters.</title><p>Pileus 25–35 mm diam, convex to plan, with depressed centre, light yellow green (2.5GY 8/6) to greyish-greenish-yellow (7.5Y 7/4); surface smooth with sparsely pulverulent to granulose, deeply plicate from centre towards margin; centre depressed to slightly papillate, orange yellow (7.5YR 6/8); context sub-membranous, light greyish (10Y 5/2). Lamellae free, crowded, regular, dark brown to blackish, with 0–2 series of lamellulae. Stipe 27–50 × 1 mm, central, hollow, smooth, white, with slightly bulbous base. Annulus and volva absent. Odour and taste not recorded.</p></tp:treatment-sec><tp:treatment-sec sec-type="description" id="SECID0EGOAG"><title>Microscopic characters.</title><p>Basidiospores (7–)8.5–11.5(–12) × (6.0–)6.5–8.0(–8.5) × (–5.0)5.5–6.5(–7.0) µm, on average 10 × 7.4 × 6.2 µm, Q<sub>1</sub> = 1.4, Q<sub>2</sub> = 1.6, av. Q = 1.3; in face view, broadly ellipsoid, obovoid to phaseoliform, in side view, ovoid, ellipsoid to obovoid, base not truncate, apiculus slightly visible, germ-pore central, smooth, slightly thin-walled, dark brown to blackish in KOH. Basidia 13.5–32 × 8.5–12 µm, clavate to narrowly clavate, hyaline, smooth, 2- to 4-spored, sterigmata up to 4 µm in length. Cheilocystidia 42–75 × 14–25 µm, cylindrical to lageniform, hyaline with crystals usually at the apex of cystidium. Pleurocystidia absent. Pileipellis irregular epithelium, 3.5–7.5 µm diam., pale to hyaline in KOH. Pileocystidia 30–90 × 9–24 <!--PageBreak-->µm, lageniform to cylindrical with tapering neck and obtuse apex, pale to hyaline in KOH. Veil rounded to globose cells, 15–25 µm diam., slightly thick-walled, yellowish in KOH. Clamp connection present.</p></tp:treatment-sec><tp:treatment-sec sec-type="habitat" id="SECID0ESOAG"><title>Habitat and distribution.</title><p>Scattered on moist soil, under trees of <italic><tp:taxon-name><tp:taxon-name-part taxon-name-part-type="genus" reg="Acacia">Acacia</tp:taxon-name-part><tp:taxon-name-part taxon-name-part-type="species" reg="nilotica">nilotica</tp:taxon-name-part></tp:taxon-name></italic> and <italic><tp:taxon-name><tp:taxon-name-part taxon-name-part-type="genus" reg="Acacia">A.</tp:taxon-name-part><tp:taxon-name-part taxon-name-part-type="species" reg="modesta">modesta</tp:taxon-name-part></tp:taxon-name></italic>, so far only known from lowland northern Pakistan.</p></tp:treatment-sec><tp:treatment-sec sec-type="material" id="SECID0EOPAG"><title>Additional specimens examined.</title><p>PAKISTAN. Punjab: Pabbi Forest Park, 286 m alt., 20 Aug 2016 &amp; 2017, M. Usman, Abdul N. Khalid and A. Hameed, MU07, MU39 (LAH35324 and LAH35325).</p></tp:treatment-sec><tp:treatment-sec sec-type="comments" id="SECID0ETPAG"><title>Comments.</title><p>In phylogenetic analyses, <italic><tp:taxon-name><tp:taxon-name-part taxon-name-part-type="genus" reg="Coprinellus">Coprinellus</tp:taxon-name-part><tp:taxon-name-part taxon-name-part-type="species" reg="pakistanicus">pakistanicus</tp:taxon-name-part></tp:taxon-name></italic> forms Clade III, adjacent to the <italic><tp:taxon-name><tp:taxon-name-part taxon-name-part-type="genus" reg="Sabulicola">Sabulicola</tp:taxon-name-part></tp:taxon-name></italic> and <italic><tp:taxon-name><tp:taxon-name-part taxon-name-part-type="genus" reg="Eurysporoid">Eurysporoid</tp:taxon-name-part></tp:taxon-name></italic> clades of <xref ref-type="bibr" rid="B19">Nagy et al. (2012)</xref> and morphologically would be placed in sect. <tp:taxon-name><tp:taxon-name-part taxon-name-part-type="section" reg="Setulosi">Setulosi</tp:taxon-name-part></tp:taxon-name>. The new species is compared with the following species of sect. <tp:taxon-name><tp:taxon-name-part taxon-name-part-type="section" reg="Setulosi">Setulosi</tp:taxon-name-part></tp:taxon-name>: <italic><tp:taxon-name><tp:taxon-name-part taxon-name-part-type="genus" reg="Coprinus">Co.</tp:taxon-name-part><tp:taxon-name-part taxon-name-part-type="species" reg="bisporus">bisporus</tp:taxon-name-part></tp:taxon-name></italic> (J.E. Lange) Vilgalys, Hopple &amp; Jacq. Johnson, <italic><tp:taxon-name><tp:taxon-name-part taxon-name-part-type="genus" reg="Coprinus">Co.</tp:taxon-name-part><tp:taxon-name-part taxon-name-part-type="species" reg="cinereopallidus">cinereopallidus</tp:taxon-name-part></tp:taxon-name></italic> L. Nagy, Házi, Papp &amp; Vágvölgyi, <italic><tp:taxon-name><tp:taxon-name-part taxon-name-part-type="genus" reg="Coprinus">Co.</tp:taxon-name-part><tp:taxon-name-part taxon-name-part-type="species" reg="congregatus">congregatus</tp:taxon-name-part></tp:taxon-name></italic> (Bull.) P. Karst., <italic><tp:taxon-name><tp:taxon-name-part taxon-name-part-type="genus" reg="Coprinellus">Co.</tp:taxon-name-part><tp:taxon-name-part taxon-name-part-type="species" reg="pellucidus">pellucidus</tp:taxon-name-part></tp:taxon-name></italic> (P. Karst.) Redhead, Vilgalys &amp; Moncalvo, <italic><tp:taxon-name><tp:taxon-name-part taxon-name-part-type="genus" reg="Coprinellus">Co.</tp:taxon-name-part><tp:taxon-name-part taxon-name-part-type="species" reg="radicellus">radicellus</tp:taxon-name-part></tp:taxon-name></italic> Házi, L. Nagy, Papp &amp; Vágvölgyi and <italic><tp:taxon-name><tp:taxon-name-part taxon-name-part-type="genus" reg="Coprinus">Co.</tp:taxon-name-part><tp:taxon-name-part taxon-name-part-type="species" reg="sabulicola">sabulicola</tp:taxon-name-part></tp:taxon-name></italic> L. Nagy, Házi, Papp &amp; Vágvölgyi.</p><p>In <italic><tp:taxon-name><tp:taxon-name-part taxon-name-part-type="genus" reg="Coprinus">Co.</tp:taxon-name-part><tp:taxon-name-part taxon-name-part-type="species" reg="bisporus">bisporus</tp:taxon-name-part></tp:taxon-name></italic>, the pileus is small, up to 20 mm diam., ochre or pale brown; with dark red-brown basidiospores; cheilocysticdia subglobose, ovoid, ellipsoid to broadly utriform and smaller in size (24–40 × 16–23 µm) when compared to <italic><tp:taxon-name><tp:taxon-name-part taxon-name-part-type="genus" reg="Coprinellus">Co.</tp:taxon-name-part><tp:taxon-name-part taxon-name-part-type="species" reg="pakistanicus">pakistanicus</tp:taxon-name-part></tp:taxon-name></italic> (<xref ref-type="bibr" rid="B24">Prydiuk 2010</xref>). In <italic><tp:taxon-name><tp:taxon-name-part taxon-name-part-type="genus" reg="Coprinus">Co.</tp:taxon-name-part><tp:taxon-name-part taxon-name-part-type="species" reg="cinereopallidus">cinereopallidus</tp:taxon-name-part></tp:taxon-name></italic>, basidiospores are larger 12.1 × 6.5 µm, ellipsoid to subamygdaloid, not lentiform (<xref ref-type="bibr" rid="B19">Nagy et al. 2012</xref>). Similarly, <italic><tp:taxon-name><tp:taxon-name-part taxon-name-part-type="genus" reg="Coprinus">Co.</tp:taxon-name-part><tp:taxon-name-part taxon-name-part-type="species" reg="congregatus">congregatus</tp:taxon-name-part></tp:taxon-name></italic> with pileus up to 20 mm in diam., cream-coloured, at centre ochre-brown to light brown, cheilocystidia subglobose, ovoid to ellipsoid, sometimes utriform, 22–50 × 15–36 µm in size (<xref ref-type="bibr" rid="B24">Prydiuk 2010</xref>). <italic><tp:taxon-name><tp:taxon-name-part taxon-name-part-type="genus" reg="Coprinellus">Coprinellus</tp:taxon-name-part><tp:taxon-name-part taxon-name-part-type="species" reg="pellucidus">pellucidus</tp:taxon-name-part></tp:taxon-name></italic> with substantially small pileus (7 mm diam.), basidiospores 9.25 × 4.75 µm, elongate-ellipsoid to cylindrical-ellipsoid, with subglobose cheilocystidia, 20–25 × 14–22 µm (<xref ref-type="bibr" rid="B24">Prydiuk 2010</xref>). Pileus in <italic><tp:taxon-name><tp:taxon-name-part taxon-name-part-type="genus" reg="Coprinellus">Co.</tp:taxon-name-part><tp:taxon-name-part taxon-name-part-type="species" reg="radicellus">radicellus</tp:taxon-name-part></tp:taxon-name></italic> up to 10 mm diam., cream coloured to dark melleous-brown, expanding to convex applanate with uprolled margin, basidiospores on average 9.48 × 4.91 µm, reddish-brown, ellipsoid to subcylindrical, with globose to subglobose or clavate cheilocystidia, 9–20 × 8–14 µm in size (<xref ref-type="bibr" rid="B6">Házi et al. 2011</xref>). <italic><tp:taxon-name><tp:taxon-name-part taxon-name-part-type="genus" reg="Coprinus">Co.</tp:taxon-name-part><tp:taxon-name-part taxon-name-part-type="species" reg="sabuilcola">sabuilcola</tp:taxon-name-part></tp:taxon-name></italic> has concave, warm reddish-brown pileus, basidiospores on average 17.3 × 10.9 µm, cheilocystidia 17–32 × 12.5–27 µm, globose to vesiculose or broadly ellipsoid (<xref ref-type="bibr" rid="B19">Nagy et al. 2012</xref>).</p><fig id="F2" position="float" orientation="portrait"><label>Figure 2.</label><caption><p>Basidiomata of <italic><tp:taxon-name><tp:taxon-name-part taxon-name-part-type="genus" reg="Coprinellus">Coprinellus</tp:taxon-name-part><tp:taxon-name-part taxon-name-part-type="species" reg="pakistanicus">pakistanicus</tp:taxon-name-part></tp:taxon-name></italic> Holotype (MU37). Scale bar: 20 mm.</p></caption><graphic xmlns:xlink="http://www.w3.org/1999/xlink" xlink:href="mycokeys-39-041-g002.jpg" position="float" orientation="portrait" xlink:type="simple" id="oo_228112.jpg"/></fig></tp:treatment-sec><tp:treatment-sec><!--Section generated to contain objects referenced in tp:taxon-treatment.--><fig id="F6" position="float" orientation="portrait"><label>Figure 6.</label><caption><p>Line drawing of anatomical characters of <italic><tp:taxon-name><tp:taxon-name-part taxon-name-part-type="genus" reg="Coprinellus">Coprinellus</tp:taxon-name-part><tp:taxon-name-part taxon-name-part-type="species" reg="pakistanicus">pakistanicus</tp:taxon-name-part></tp:taxon-name></italic><bold>A</bold> Basidiospores <bold>B</bold> Basidia <bold>C</bold> Pileocystidia <bold>D</bold> Cheilocystidia <bold>E</bold> Pileal hyphae <bold>F</bold> Veil elements. Scale bars: 10 µm (<bold>A</bold>), 20 µm (<bold>B–F</bold>).</p></caption><graphic xmlns:xlink="http://www.w3.org/1999/xlink" xlink:href="mycokeys-39-041-g006.jpg" position="float" orientation="portrait" xlink:type="simple" id="oo_228117.jpg"/></fig></tp:treatment-sec><ref-list><ref id="B19"><mixed-citation xmlns:xlink="http://www.w3.org/1999/xlink" xlink:type="simple"><person-group><name name-style="western"><surname>Nagy</surname><given-names>GL</given-names></name><name name-style="western"><surname>Hazi</surname><given-names>J</given-names></name><name name-style="western"><surname>Vágvölgyi</surname><given-names>C</given-names></name><name name-style="western"><surname>Papp</surname><given-names>T</given-names></name></person-group> (<year>2012</year>) <article-title>Phylogeny and species delimitation in the genus <italic><tp:taxon-name><tp:taxon-name-part taxon-name-part-type="genus">Coprinellus</tp:taxon-name-part></tp:taxon-name></italic> with special emphasis on the haired species.</article-title><source>Mycologia</source><volume>104</volume>: <fpage>254</fpage>–<lpage>275</lpage>. <ext-link xlink:type="simple" ext-link-type="doi" xlink:href="10.3852/11-149">https://doi.org/10.3852/11-149</ext-link></mixed-citation></ref><ref id="B24"><mixed-citation xmlns:xlink="http://www.w3.org/1999/xlink" xlink:type="simple"><person-group><name name-style="western"><surname>Prydiuk</surname><given-names>MP</given-names></name></person-group> (<year>2010</year>) <article-title>New records of dung-inhabiting <tp:taxon-name><tp:taxon-name-part taxon-name-part-type="genus">Coprinus</tp:taxon-name-part></tp:taxon-name> species in Ukraine I. Section <tp:taxon-name><tp:taxon-name-part taxon-name-part-type="section">Pseudocoprinus</tp:taxon-name-part></tp:taxon-name>.</article-title><source>Czech Mycology</source><volume>62</volume>: <fpage>43</fpage>–<lpage>58</lpage>.</mixed-citation></ref><ref id="B6"><mixed-citation xmlns:xlink="http://www.w3.org/1999/xlink" xlink:type="simple"><person-group><name name-style="western"><surname>Házi</surname><given-names>J</given-names></name><name name-style="western"><surname>Nagy</surname><given-names>GL</given-names></name><name name-style="western"><surname>Vágvölgyi</surname><given-names>C</given-names></name><name name-style="western"><surname>Papp</surname><given-names>T</given-names></name></person-group> (<year>2011</year>) <article-title><italic><tp:taxon-name><tp:taxon-name-part taxon-name-part-type="genus">Coprinellus</tp:taxon-name-part><tp:taxon-name-part taxon-name-part-type="species">radicellus</tp:taxon-name-part></tp:taxon-name></italic>, a new species with northern distribution.</article-title><source>Mycological Progress</source><volume>10</volume>: <fpage>363</fpage>–<lpage>371</lpage>. <ext-link xlink:type="simple" ext-link-type="doi" xlink:href="10.1007/s11557-010-0709-y">https://doi.org/10.1007/s11557-010-0709-y</ext-link></mixed-citation></ref></ref-list></tp:taxon-treatment>
