# Supplementary material for: The genus Coprinellus (Basidiomycota; Agaricales) in Pakistan with the description of four new species
Source: MycoKeys. 2018 Sep 11;(39):41–61. doi: 10.3897/mycokeys.39.26743 (PMC6160792; doi:10.3897/mycokeys.39.26743)
Supplement: XML Treatment for Coprinellus tenuis [file mycokeys.39.26743-treatment4.xml]

<!DOCTYPE tp:taxon-treatment
  PUBLIC "-//TaxonX//DTD Taxonomic Treatment Publishing DTD v0 20100105//EN" "tax-treatment-NSO.dtd">
<tp:taxon-treatment xmlns:tp="http://www.plazi.org/taxpub"><tp:treatment-meta><kwd-group><label>Taxon classification</label><kwd><named-content xmlns:xlink="http://www.w3.org/1999/xlink" content-type="kingdom">Fungi</named-content></kwd><kwd><named-content xmlns:xlink="http://www.w3.org/1999/xlink" content-type="order">Agaricales</named-content></kwd><kwd><named-content xmlns:xlink="http://www.w3.org/1999/xlink" content-type="family">Psathyrellaceae</named-content></kwd></kwd-group><mixed-citation publication-type="journal"><person-group><name><surname>Hussain</surname><given-names>Shah</given-names></name><name><surname>Usman</surname><given-names>Muhammad</given-names></name><name><surname>Afshan</surname><given-names>Najam-ul-Sehar</given-names></name><name><surname>Ahmad</surname><given-names>Habib</given-names></name><name><surname>Khan</surname><given-names>Junaid</given-names></name><name><surname>Khalid</surname><given-names>Abdul Nasir</given-names></name></person-group><article-title>The genus <italic><tp:taxon-name><tp:taxon-name-part taxon-name-part-type="genus" reg="Coprinellus">Coprinellus</tp:taxon-name-part></tp:taxon-name></italic> (<tp:taxon-name><tp:taxon-name-part taxon-name-part-type="phylum">Basidiomycota</tp:taxon-name-part></tp:taxon-name>; <tp:taxon-name><tp:taxon-name-part taxon-name-part-type="order">Agaricales</tp:taxon-name-part></tp:taxon-name>) in Pakistan with the description of four new species</article-title><source>MycoKeys</source><day>11</day><month>9</month><year>2018</year><volume>2018</volume><issue>39</issue><fpage>41</fpage><lpage>61</lpage><pub-id pub-id-type="doi">10.3897/mycokeys.39.26743</pub-id></mixed-citation></tp:treatment-meta><tp:nomenclature><tp:taxon-name>
              <tp:taxon-name-part taxon-name-part-type="genus" reg="Coprinellus">Coprinellus</tp:taxon-name-part>
              <tp:taxon-name-part taxon-name-part-type="species" reg="tenuis">tenuis</tp:taxon-name-part>
              <object-id xmlns:xlink="http://www.w3.org/1999/xlink" content-type="mycobank" xlink:type="simple">MB825479</object-id>
            </tp:taxon-name><tp:taxon-authority>Hussain</tp:taxon-authority><tp:taxon-status xmlns:xlink="http://www.w3.org/1999/xlink" xlink:type="simple">sp. nov.</tp:taxon-status><xref ref-type="fig" rid="F1">Figures 1C–D</xref><xref ref-type="fig" rid="F7">and 7</xref><!--PageBreak--></tp:nomenclature><tp:treatment-sec sec-type="diagnosis" id="SECID0EVYAG"><title>Diagnosis.</title><p>The new species <italic><tp:taxon-name><tp:taxon-name-part taxon-name-part-type="genus" reg="Coprinellus">Coprinellus</tp:taxon-name-part><tp:taxon-name-part taxon-name-part-type="species" reg="tenuis">tenuis</tp:taxon-name-part></tp:taxon-name></italic> can be recognised by its thin and membranous pileus, surface glabrous and furred, deeply plicate towards margin; lamellae sinuate to uncinate; basidiospores 10.5–14.5 × 8.0–9.5 × 6.5–8.5 µm, in face view, broadly ellipsoid to ovoid, in side view, slightly pyriform to ellipsoid, usually with truncate base, apiculus mostly not visible, with eccentric germ-pore, 1.5–2 µm wide.</p><!--PageBreak--></tp:treatment-sec><tp:treatment-sec sec-type="material" id="SECID0EHZAG"><title>Type.</title><p>PAKISTAN: Khyber Pakhtunkhwa, Malakand, Qaldara, 430 m alt., solitary on leaf litter, 7 July 2014, <italic>S. Hussain</italic>, SHP10 (<abbrev xmlns:xlink="http://www.w3.org/1999/xlink" xlink:title="Herbarium of University of Swat, Swat, Pakistan" id="ABBRID0EPZAG" xlink:type="simple">SWAT</abbrev>-SH-P10, holotype); GenBank accession <abbrev xmlns:xlink="http://www.w3.org/1999/xlink" xlink:title="internal transcribed spacer" id="ABBRID0ETZAG" xlink:type="simple">ITS</abbrev>: <ext-link xmlns:xlink="http://www.w3.org/1999/xlink" ext-link-type="gen" xlink:href="MH753663" xlink:type="simple">MH753663</ext-link>.</p></tp:treatment-sec><tp:treatment-sec sec-type="etymology" id="SECID0EXZAG"><title>Etymology.</title><p>“<italic>tenuis</italic>” (Latin) meaning thin, referring to the membranous pileus of the new species.</p></tp:treatment-sec><tp:treatment-sec sec-type="description" id="SECID0EH1AG"><title>Macroscopic characters.</title><p>Pileus 15–20 mm diam, pulvinate to convex to plane, light greyish-brown (7.5YR 5/2) to light brown (5YR 6/4); surface glabrous, furred, deeply plicate from centre towards margin; centre truncately conical, moderate reddish-orange (10R 5/8) to greyish-reddish-orange (2.5YR 5/6); context membranous. Lamellae sinuate to uncinate, distant, with 0–2 series of lamelullae, light greyish-brown (7.5YR 5/2) to light brown (5YR 6/4), lamellae edge blackish and fimbriate to eroded. Stipe 40–60 × 1 mm, equal, cylindrical, surface scabrous, white, translucent, fragile, context hollow.</p></tp:treatment-sec><tp:treatment-sec sec-type="description" id="SECID0EP1AG"><title>Microscopic characters.</title><p>Basidiospores (9.0–)10.5–14.5(–15.5) × (7.5–)8.0–9.5(–10.5) × (5.0–)6.5–8.5(–9.0) µm, on average 13.1 × 9.0 × 7.8 µm; Q<sub>1</sub> = 1.25–1.49, Q<sub>2</sub> = 1.57–1.63, av. Q = 1.45; in face view, broadly ellipsoid to ovoid, in side view, slightly pyriform to ellipsoid, usually with truncate base, apiculus mostly not visible, germ-pore eccentric, 1.5–2 µm wide, wall 1.5 µm thick, dark brown to almost black. Basidia 22–24 × 9–12 µm, clavate, 2- to 4-spored, hyaline in KOH. Cheilocystidia 22–30 × 19–28 µm, rounded to globose, abundant, hyaline. Pleurocystidia absent. Pileocystidia 78–94 × 10–12 µm, lageniform to cylindrical with rounded apex, elongated rod shape neck with rounded enlarged base, hyaline in KOH. Caulocystidia 50–67 × 9–11 µm, narrowly clavate to clavate, with rounded to obtuse apex, cylindrical base. Veil comprised of rounded to subglobose cells, arranged in short chain, thick-walled with encrusted walls, dark brown, with terminal cell 17–23 × 12–15 µm.</p></tp:treatment-sec><tp:treatment-sec sec-type="habitat" id="SECID0EZ1AG"><title>Habitat and distribution.</title><p>Scattered on leaf litter under <italic><tp:taxon-name><tp:taxon-name-part taxon-name-part-type="genus" reg="Acacia">Acacia</tp:taxon-name-part><tp:taxon-name-part taxon-name-part-type="species" reg="modesta">modesta</tp:taxon-name-part></tp:taxon-name></italic>, so far only known from lowland northern Pakistan.</p></tp:treatment-sec><tp:treatment-sec sec-type="material" id="SECID0EK2AG"><title>Additional specimens examined.</title><p>PAKISTAN. Khyber Pakhtunkhwa: Malakand, Qaldara, on leaf litter under <italic><tp:taxon-name><tp:taxon-name-part taxon-name-part-type="genus" reg="Acacia">Acacia</tp:taxon-name-part><tp:taxon-name-part taxon-name-part-type="species" reg="modesta">modesta</tp:taxon-name-part></tp:taxon-name></italic>, 10 July 2014, <italic>S. Hussain</italic>, SH10 (<abbrev xmlns:xlink="http://www.w3.org/1999/xlink" xlink:title="Herbarium of University of Swat, Swat, Pakistan" id="ABBRID0E42AG" xlink:type="simple">SWAT</abbrev> SH-10).</p></tp:treatment-sec><tp:treatment-sec sec-type="comments" id="SECID0EB3AG"><title>Comments.</title><p><italic><tp:taxon-name><tp:taxon-name-part taxon-name-part-type="genus" reg="Coprinellus">Coprinellus</tp:taxon-name-part><tp:taxon-name-part taxon-name-part-type="species" reg="tenuis">tenuis</tp:taxon-name-part></tp:taxon-name></italic> with thin membranous pileus, shows similarities with <italic><tp:taxon-name><tp:taxon-name-part taxon-name-part-type="genus" reg="Coprinellus">Co.</tp:taxon-name-part><tp:taxon-name-part taxon-name-part-type="species" reg="curtus">curtus</tp:taxon-name-part></tp:taxon-name></italic>. Both these species can be differentiated on (i) pileus morphology (ii) basidiospore shape and (iii) habitat. Pileus is deeply plicate in both these species, in <italic><tp:taxon-name><tp:taxon-name-part taxon-name-part-type="genus" reg="Coprinellus">Co.</tp:taxon-name-part><tp:taxon-name-part taxon-name-part-type="species" reg="tenuis">tenuis</tp:taxon-name-part></tp:taxon-name></italic> pileus is glabrous and furred; however, there is no furcation in the pileus of <italic><tp:taxon-name><tp:taxon-name-part taxon-name-part-type="genus" reg="Coprinellus">Co.</tp:taxon-name-part><tp:taxon-name-part taxon-name-part-type="species" reg="curtus">curtus</tp:taxon-name-part></tp:taxon-name></italic>. Spores in <italic><tp:taxon-name><tp:taxon-name-part taxon-name-part-type="genus" reg="Coprinellus">Co.</tp:taxon-name-part><tp:taxon-name-part taxon-name-part-type="species" reg="curtus">curtus</tp:taxon-name-part></tp:taxon-name></italic> are substantially smaller (8.0–10.0 × 5.5–7.0 µm), ellipsoid to ovoid in face view, narrowly ellipsoid or phaseoliform in side view, apiculus often not visible, with a distinct central to slightly eccentric germ-pore, not truncate. Basidiospores in <italic><tp:taxon-name><tp:taxon-name-part taxon-name-part-type="genus" reg="Coprinellus">Co.</tp:taxon-name-part><tp:taxon-name-part taxon-name-part-type="species" reg="tenuis">tenuis</tp:taxon-name-part></tp:taxon-name></italic> are larger (10.5–14.5 × 8.0–9.5 × 6.5–8.5 µm), in face view broadly ellipsoid to ovoid, in side view slightly pyriform to ellipsoid, usually with truncate base, apiculus mostly not visible, with eccentric germ-pore of 1.5–2 µm diam. <italic><tp:taxon-name><tp:taxon-name-part taxon-name-part-type="genus" reg="Coprinellus">Coprinellus</tp:taxon-name-part><tp:taxon-name-part taxon-name-part-type="species" reg="curtus">curtus</tp:taxon-name-part></tp:taxon-name></italic> has a substrate preference and is most commonly collected from herbivores’ dung as opposed to <italic><tp:taxon-name><tp:taxon-name-part taxon-name-part-type="genus" reg="Coprinellus">Co.</tp:taxon-name-part><tp:taxon-name-part taxon-name-part-type="species" reg="tenuis">tenuis</tp:taxon-name-part></tp:taxon-name></italic> basidioma on leaf litter (<xref ref-type="bibr" rid="B30">Uljé and Bas 1991</xref>).</p></tp:treatment-sec><tp:treatment-sec><!--Section generated to contain objects referenced in tp:taxon-treatment.--><fig id="F1" position="float" orientation="portrait"><label>Figure 1.</label><caption><p>Basidiomata of species of <italic><tp:taxon-name><tp:taxon-name-part taxon-name-part-type="genus" reg="Coprinellus">Coprinellus</tp:taxon-name-part></tp:taxon-name></italic>. <bold>A–B</bold><italic><tp:taxon-name><tp:taxon-name-part taxon-name-part-type="genus" reg="Coprinellus">Coprinellus</tp:taxon-name-part><tp:taxon-name-part taxon-name-part-type="species" reg="disseminates-similis">disseminates-similis</tp:taxon-name-part></tp:taxon-name></italic> (holotype SHCr3W) <bold>C–D</bold><italic><tp:taxon-name><tp:taxon-name-part taxon-name-part-type="genus" reg="Coprinellus">Coprinellus</tp:taxon-name-part><tp:taxon-name-part taxon-name-part-type="species" reg="tenuis">tenuis</tp:taxon-name-part></tp:taxon-name></italic> (holotype SHP10) <bold>E</bold><italic><tp:taxon-name><tp:taxon-name-part taxon-name-part-type="genus" reg="Coprinellus">Coprinellus</tp:taxon-name-part><tp:taxon-name-part taxon-name-part-type="species" reg="campanulatus">campanulatus</tp:taxon-name-part></tp:taxon-name></italic> (holotype SH144). The arrow shows remnants of membranous annulus. Scale bars: 20 mm.</p></caption><graphic xmlns:xlink="http://www.w3.org/1999/xlink" xlink:href="mycokeys-39-041-g001.jpg" position="float" orientation="portrait" xlink:type="simple" id="oo_228111.jpg"/></fig><fig id="F7" position="float" orientation="portrait"><label>Figure 7.</label><caption><p>Anatomical features of <italic><tp:taxon-name><tp:taxon-name-part taxon-name-part-type="genus" reg="Coprinellus">Coprinellus</tp:taxon-name-part><tp:taxon-name-part taxon-name-part-type="species" reg="tenuis">tenuis</tp:taxon-name-part></tp:taxon-name></italic><bold>A</bold> Basidiospores <bold>B</bold> Basidia <bold>C</bold> Pileocystidia <bold>D</bold> Caulocystidia <bold>E</bold> Cheilocystidia <bold>F</bold> Veil cells. Scale bars: 10 µm (<bold>A</bold>), 20 µm (<bold>B–F</bold>).</p></caption><graphic xmlns:xlink="http://www.w3.org/1999/xlink" xlink:href="mycokeys-39-041-g007.jpg" position="float" orientation="portrait" xlink:type="simple" id="oo_228118.jpg"/></fig></tp:treatment-sec><ref-list><ref id="B30"><mixed-citation xmlns:xlink="http://www.w3.org/1999/xlink" xlink:type="simple"><person-group><name name-style="western"><surname>Uljé</surname><given-names>CB</given-names></name><name name-style="western"><surname>Bas</surname><given-names>C</given-names></name></person-group> (<year>1991</year>) <article-title>Studies in <tp:taxon-name><tp:taxon-name-part taxon-name-part-type="genus">Coprinus</tp:taxon-name-part></tp:taxon-name> II. Subsection <tp:taxon-name><tp:taxon-name-part taxon-name-part-type="subsection">Setulosi</tp:taxon-name-part></tp:taxon-name> of section <tp:taxon-name><tp:taxon-name-part taxon-name-part-type="section">Pseudocoprinus</tp:taxon-name-part></tp:taxon-name></article-title>. <source>Persoonia</source><volume>14</volume>(<issue>3</issue>): <fpage>275</fpage>–<lpage>339</lpage>.</mixed-citation></ref></ref-list></tp:taxon-treatment>
